# Supplementary material for: One step synthesis of efficient red emissive carbon dots and their bovine serum albumin composites with enhanced multi-photon fluorescence for in vivo bioimaging
Source: Light Sci Appl. 2022 Apr 27;11:113. doi: 10.1038/s41377-022-00798-5 (PMC9046223; doi:10.1038/s41377-022-00798-5)
Supplement: Supplementary file 2 — Supplementary video description [file 41377_2022_798_MOESM2_ESM.txt]

A one-minute video of two-photon FL imaging for the mouse ear under 1150 nm laser excitation was recorded and FA-CDs@BSA aqueous solutions was injected at 15 s after the start of the recorded video, as shown in Video S1.
